# Supplementary material for: Genetic evaluation of cardiomyopathies in Qatar identifies enrichment of pathogenic sarcomere gene variants and possible founder disease mutations in the Arabs
Source: Mol Genet Genomic Med. 2021 Jun 17;9(7):e1709. doi: 10.1002/mgg3.1709 (PMC8372065; doi:10.1002/mgg3.1709)
Supplement: Supplementary file 2 — Table S2 [file MGG3-9-e1709-s003.xlsx]

## Sheet: Supplementary Table 2a
Supplementary Table 2a. Variants identified in HCM cases. In bold are variants shared between HCM and DCM, within the overlapped analysed genes.
CHROM	POS	REF	ALT	GENE	HGVS_C	HGVS_P	CADD	gnomAD_Exome AF	ACMG-AMP classification
1	237780644	T	C	RYR2	c.5768T>C	p.Ile1923Thr	23.9	3.2563e-05	Uncertain Significance
1	237778108	C	A	RYR2	c.5674C>A	p.Leu1892Ile	27.5	0.00041886	Uncertain Significance
1	237774228	G	C	RYR2	c.4844G>C	p.Trp1615Ser	31	.	Uncertain Significance
1	237754022	C	T	RYR2	c.3884C>T	p.Thr1295Ile	15.59	1.2297e-05	Uncertain Significance
1	237730032	A	G	RYR2	c.3374A>G	p.Glu1125Gly	31	0.0010766	Uncertain Significance
1	201334751	C	G	TNNT2	c.287G>C	p.Arg96Thr	27.4	.	Uncertain Significance
1	201328755	T	G	TNNT2	c.844A>C	p.Lys282Gln	28.9	.	Uncertain Significance
1	201328349	G	A	TNNT2	c.883C>T	p.Arg295Cys	35	2.1005e-05	Likely Pathogenic
1	78392539	G	A	NEXN	c.826G>A	p.Glu276Lys	21.5	.	Likely Benign
1	26392871	G	A	TRIM63	c.220C>T	p.Arg74Cys	35	3.6821e-05	Uncertain Significance
1	26387768	G	C	TRIM63	c.390C>G	p.Ile130Met	25.2	5.2795e-05	Pathogenic
2	179666987	AAGG	A	TTN	c.170_172delCCT	p.Ser57del	.	.	Uncertain Significance
2	179645862	G	A	TTN	c.3509C>T	p.Ser1170Phe	22.8	2.0344e-05	Uncertain Significance
2	179643760	C	T	TTN	c.4049G>A	p.Arg1350His	23.9	0.00013861	Uncertain Significance
2	179642294	C	A	TTN	c.4498G>T	p.Asp1500Tyr	23.1	.	Uncertain Significance
2	179640893	C	T	TTN	c.5698G>A	p.Val1900Met	18.67	2.441e-05	Uncertain Significance
2	179638835	G	A	TTN	c.7060C>T	p.Arg2354Cys	23.2	0.0001058	Uncertain Significance
2	179638282	G	C	TTN	c.7501C>G	p.Arg2501Gly	13.43	2.0345e-05	Uncertain Significance
2	179634634	C	G	TTN	c.8674G>C	p.Glu2892Gln	13.54	4.0743e-06	Uncertain Significance
2	179633486	T	A	TTN	c.9077A>T	p.Asn3026Ile	20.4	0.00043479	Likely Benign
2	179632619	C	T	TTN	c.9338G>A	p.Arg3113His	24.1	0.00050864	Likely Benign
2	179615443	A	G	TTN	c.11684T>C	p.Ile3895Thr	18.37	.	Likely Benign
2	179610967	C	T	TTN	c.16160G>A	p.Cys5387Tyr	14.66	0.0030471	Likely benign
2	179599611	T	C	TTN	c.15040A>G	p.Thr5014Ala	13.16	5.3114e-05	Uncertain Significance
2	179592405	A	G	TTN	c.19900T>C	p.Tyr6634His	13.69	8.1448e-06	Uncertain Significance
2	179590654	G	A	TTN	c.20395C>T	p.Arg6799Trp	22.8	2.4484e-05	Uncertain Significance
2	179588820	C	T	TTN	c.21166G>A	p.Val7056Met	19.6	.	Uncertain Significance
2	179588153	A	G	TTN	c.21674T>C	p.Phe7225Ser	14.37	1.2327e-05	Uncertain Significance
2	179587638	C	G	TTN	c.21988G>C	p.Glu7330Gln	14.35	.	Uncertain Significance
2	179581845	C	A	TTN	c.25616G>T	p.Cys8539Phe	22.3	0.00024894	Likely Benign
2	179578857	G	A	TTN	c.26528C>T	p.Thr8843Met	22.9	0.00040727	Uncertain Significance
2	179575525	G	C	TTN	c.28299C>G	p.Asp9433Glu	17.04	4.4723e-05	Uncertain Significance
2	179542468	TTTCCTCTTCTTCAGGTAGAAC	T	TTN	c.34150_34170delGTTCTACCTGAAGAAGAGGAA	p.Val11384_Glu11390del	.	.	Uncertain Significance
2	179517448	T	A	TTN	c.38975A>T	p.Lys12992Ile	20.5	4.1066e-06	Likely Benign
2	179517403	T	G	TTN	c.39020A>C	p.Lys13007Thr	17.61	0.00010674	Likely Benign
2	179512116	G	A	TTN	c.40133C>T	p.Pro13378Leu	16.82	.	Likely Benign
2	179497056	T	C	TTN	c.43565A>G	p.His14522Arg	13.4	5.1371e-05	Uncertain Significance
2	179479241	C	T	TTN	c.49000G>A	p.Val16334Met	18.56	7.3678e-05	Uncertain Significance
2	179477634	A	C	TTN	c.49814T>G	p.Val16605Gly	17	0.001096	Uncertain Significance
2	179469756	G	A	TTN	c.54148C>T	p.Arg18050Cys	23.2	0.00056652	Likely Benign
2	179463751	C	T	TTN	c.56686G>A	p.Val18896Met	22.6	0.00010851	Likely Benign
2	179463370	G	A	TTN	c.56974C>T	p.Pro18992Ser	19.38	.	Uncertain Significance
2	179456756	G	A	TTN	c.59875C>T	p.Arg19959Cys	23.1	0.00020418	Likely Benign
2	179454408	T	C	TTN	c.62044A>G	p.Lys20682Glu	14.62	.	Uncertain Significance
2	179453457	A	C	TTN	c.62995T>G	p.Phe20999Val	14.38	2.4438e-05	Likely benign
2	179452458	C	T	TTN	c.63578G>A	p.Arg21193His	23.8	8.1837e-05	Uncertain Significance
2	179449134	C	T	TTN	c.65144G>A	p.Arg21715Gln	23.6	4.8956e-05	Uncertain Significance
2	179448375	G	A	TTN	c.65534C>T	p.Pro21845Leu	23.1	0.00050852	Likely Benign
2	179446415	C	T	TTN	c.66580G>A	p.Glu22194Lys	23.5	8.6083e-05	Uncertain Significance
2	179445259	C	T	TTN	c.66847G>A	p.Val22283Ile	20.3	2.8633e-05	Uncertain Significance
2	179442784	C	G	TTN	c.68458G>C	p.Ala22820Pro	22.2	0.001943	Likely Benign
2	179441932	G	A	TTN	c.69130C>T	p.Pro23044Ser	16.94	0.0037051	Likely Benign
2	179438003	C	A	TTN	c.72856G>T	p.Gly24286*	64	.	Pathogenic
2	179436256	ATTG	A	TTN	c.74600_74602delCAA	p.Thr24867del	.	0.001146	Uncertain Significance
2	179435563	G	T	TTN	c.75296C>A	p.Ala25099Glu	13.26	.	Likely benign
2	179432791	A	G	TTN	c.78068T>C	p.Ile26023Thr	14.67	0.00054354	Likely benign
2	179429823	C	A	TTN	c.81036G>T	p.Lys27012Asn	14.08	0.00019566	Likely benign
2	179429050	A	G	TTN	c.81809T>C	p.Ile27270Thr	17.87	8.152e-06	Likely Benign
2	179419389	C	T	TTN	c.88685G>A	p.Gly29562Asp	23.3	0.00022393	Uncertain Significance
2	179418346	C	T	TTN	c.89386G>A	p.Val29796Met	22.6	0.0013118	Likely Benign
2	179417159	C	A	TTN	c.90468G>T	p.Lys30156Asn	18.34	.	Uncertain Significance
2	179415895	C	T	TTN	c.91363G>A	p.Val30455Met	23.6	4.0734e-06	Uncertain Significance
2	179404498	G	C	TTN	c.98294C>G	p.Ala32765Gly	21.7	0.003033	Likely Benign
2	179403904	G	A	TTN	c.98758C>T	p.Arg32920Trp	23.2	4.0674e-06	Uncertain Significance
2	179398465	T	C	TTN	c.102877A>G	p.Lys34293Glu	23.6	0.00021551	Likely Benign
2	179396995	G	A	TTN	c.104347C>T	p.Leu34783Phe	17.07	0.0010562	Likely Benign
2	179396371	T	C	TTN	c.104971A>G	p.Thr34991Ala	13.2	8.1299e-06	Uncertain Significance
3	46902303	G	T	MYL3	c.170C>A	p.Ala57Asp	29.8	0.0001665	Uncertain Significance
10	75855445	A	C	VCL	c.1575A>C	p.Glu525Asp	23.2	0.00039797	Uncertain Significance
10	69957117	C	T	MYPN	c.3167C>T	p.Ser1056Phe	29	0.00046731	Likely Benign
10	69902729	C	T	MYPN	c.935C>T	p.Ser312Phe	32	.	Uncertain Significance
11	47373030	A	AC	MYBPC3	c.51dupG	p.Ser18fs	.	.	Likely Pathogenic
11	47371575	C	G	MYBPC3	c.495G>C	.	23	9.7059e-05	Uncertain Significance
11	47371325	C	T	MYBPC3	c.654G>A	.	15	.	Uncertain Significance
11	47369211	C	T	MYBPC3	c.842G>A	p.Arg281Gln	23.3	4.9569e-05	Likely Benign
11	47362731	C	T	MYBPC3	c.1855G>A	p.Glu619Lys	32	0.00049885	Likely Benign
11	47360071	C	T	MYBPC3	c.2308G>A	p.Asp770Asn	34	1.6252e-05	Uncertain Significance
11	47359040	C	A	MYBPC3	c.2504G>T	p.Arg835Leu	35	5.2839e-05	Uncertain Significance
11	47359018	G	C	MYBPC3	c.2526C>G	p.Tyr842*	36	.	Pathogenic
11	47356593	G	A	MYBPC3	c.2905C>T	p.Gln969*	38	.	Pathogenic
11	47355287	TGA	T	MYBPC3	c.3009_3010delTC	p.Gln1004fs	.	.	Likely Pathogenic
11	47355240	T	C	MYBPC3	c.3058A>G	p.Ser1020Gly	13.6	.	Likely benign
11	19213920	T	C	CSRP3	c.76A>G	p.Asn26Asp	23.1	4.0614e-06	Likely Benign
12	111353569	C	T	MYL2	c.119G>A	p.Arg40Lys	23.5	.	Uncertain Significance
14	23897840	C	T	MYH7	c.1447G>A	.	34	4.0607e-06	Uncertain Significance
14	23896042	C	T	MYH7	c.1988G>A	p.Arg663His	27.8	8.1212e-06	Likely Pathogenic
14	23895284	A	G	MYH7	c.2051T>C	p.Met684Thr	26.2	.	Uncertain Significance
14	23886504	C	A	MYH7	c.4377G>T	p.Lys1459Asn	27.5	0.00028858	Likely Benign
14	23885010	C	T	MYH7	c.4985G>A	p.Arg1662His	20.3	6.0922e-05	Uncertain Significance
14	23884476	C	T	MYH7	c.5287G>A	p.Ala1763Thr	29	6.0909e-05	Uncertain Significance
14	23884437	T	C	MYH7	c.5326A>G	p.Ser1776Gly	25.7	2.8424e-05	Uncertain Significance
14	23871682	C	T	MYH6	c.1132G>A	p.Gly378Ser	24	0.00084975	Uncertain Significance
14	23852450	C	T	MYH6	c.5645G>A	p.Arg1882His	25.3	8.9345e-05	Uncertain Significance
19	55665513	C	T	TNNI3	c.434G>A	p.Arg145Gln	34	1.6283e-05	Likely Pathogenic
20	42788286	G	A	JPH2	c.1141C>T	p.Arg381Cys	27.1	8.3676e-06	Uncertain Significance
20	30408049	C	A	MYLK2	c.173C>A	p.Ala58Asp	17.64	0.0018714	Likely Benign

## Sheet: Supplementary Table 2b
Supplementary Table 2b. Variants identified in DCM cases. In bold are variants shared between HCM and DCM, within the overlapped analysed genes.
CHROM	POS	REF	ALT	GENE	HGVS_C	HGVS_P	CADD	gnomAD_Exome AF	ACMG-AMP classification
1	16271632	C	CCTCCTCTTG	ZBTB17	c.718_726dupCAAGAGGAG	p.Glu242_Glu243insGlnGluGlu	.	.	Uncertain significance
1	3102727	C	T	PRDM16	c.76C>T	p.Arg26Trp	27.4	9.43e-05	Uncertain significance
1	78399088	G	A	NEXN	c.1175G>A	p.Arg392Gln	24.1	.	Uncertain significance
1	78399151	A	G	NEXN	c.1238A>G	p.Gln413Arg	23.6	.	Uncertain significance
1	3342659	G	A	PRDM16	c.3154G>A	p.Ala1052Thr	15.67	0.000142	Likely benign
2	179437023	TTTCACAGA	T	TTN	c.73828_73835delTCTGTGAA	p.Val24611fs	.	.	Likely pathogenic
2	179469488	TC	T	TTN	c.54327delG	p.Lys18110fs	.	.	Likely pathogenic
2	179514600	ATCT	A	TTN	c.39836_39838delAGA	p.Lys13279del	.	0.000115	Uncertain significance
2	179505992	GT	G	TTN	c.40608delA	p.Lys13536fs	.	8.2e-06	Likely pathogenic
2	179416526	ATTTC	A	TTN	c.91097_91100delGAAA	p.Arg30366fs	.	4.08e-06	Likely pathogenic
2	179632509	G	A	TTN	c.9448C>T	p.Arg3150*	41	1.22e-05	Uncertain significance
2	220285586	G	A	DES	c.934G>A	p.Asp312Asn	34	0.000146	Uncertain significance
2	179406044	C	G	TTN	c.97760G>C	p.Arg32587Pro	24.9	0.00039	Likely benign
2	179419341	C	T	TTN	c.88733G>A	p.Arg29578His	24.5	0.000106	Likely benign
2	179411407	C	T	TTN	c.94748G>A	p.Arg31583His	24.3	1.63e-05	Uncertain significance
2	179534993	C	T	TTN	c.35338G>A	p.Glu11780Lys	24.2	.	Uncertain significance
2	179439511	C	T	TTN	c.71348G>A	p.Arg23783His	23.8	4.11e-05	Uncertain significance
2	179398605	C	T	TTN	c.102737G>A	p.Arg34246His	23.8	0.000773	Uncertain significance
2	179400871	C	T	TTN	c.100603G>A	p.Glu33535Lys	23.7	.	Uncertain significance
2	179456085	C	T	TTN	c.60367G>A	p.Glu20123Lys	23.5	4.08e-06	Uncertain significance
2	179632870	T	A	TTN	c.9176A>T	p.Glu3059Val	23.4	5.3e-05	Uncertain significance
2	179507002	C	T	TTN	c.40520G>A	p.Arg13507His	23.4	1.34e-05	Uncertain significance
2	179582535	G	A	TTN	c.25066C>T	p.Arg8356Cys	23.2	0.000194	Uncertain significance
2	179408087	C	T	TTN	c.96613G>A	p.Val32205Met	23	8.14e-06	Uncertain significance
2	179536700	T	A	TTN	c.35225A>T	p.Lys11742Ile	22.9	.	Uncertain significance
2	179452695	C	T	TTN	c.63439G>A	p.Ala21147Thr	22.9	0.000595	Uncertain significance
2	179446813	G	A	TTN	c.66283C>T	p.Arg22095Trp	22.9	6.53e-05	Uncertain significance
2	179495058	G	A	TTN	c.44191C>T	p.Leu14731Phe	22.6	0.000119	Uncertain significance
2	179418346	C	T	TTN	c.89386G>A	p.Val29796Met	22.6	0.0013118	Uncertain significance
2	179466045	C	T	TTN	c.55679G>A	p.Gly18560Asp	22.5	.	Uncertain significance
2	179501172	C	T	TTN	c.41282G>A	p.Arg13761His	22.5	4.09e-05	Likely benign
2	179594862	C	T	TTN	c.18265G>A	p.Asp6089Asn	22.3	7.35e-05	Uncertain significance
2	179546396	G	A	TTN	c.33164C>T	p.Pro11055Leu	22.3	2.93e-05	Uncertain significance
2	179535861	T	G	TTN	c.35264A>C	p.Lys11755Thr	22	0.000433	Likely benign
2	179447801	A	G	TTN	c.65729T>C	p.Ile21910Thr	22	0.000186	Likely benign
2	179629358	G	A	TTN	c.9884C>T	p.Thr3295Met	22	0.00026	Uncertain significance
2	179438978	C	T	TTN	c.71881G>A	p.Val23961Ile	21.9	0.000172	Likely benign
2	179457330	C	T	TTN	c.59402G>A	p.Gly19801Asp	21.7	0.000196	Likely benign
2	179579752	C	T	TTN	c.26161G>A	p.Val8721Met	21.6	0.000241	Uncertain significance
2	179595849	C	T	TTN	c.17543G>A	p.Gly5848Glu	21.3	0.000195	Likely benign
2	179659881	C	T	TTN	c.1013G>A	p.Gly338Asp	21.2	.	Uncertain significance
2	179435825	G	A	TTN	c.75034C>T	p.Arg25012Trp	21	0.000893	Likely benign
2	179413573	A	T	TTN	c.92780T>A	p.Ile30927Lys	20.6	0.00064	Uncertain significance
2	179427587	A	G	TTN	c.83272T>C	p.Phe27758Leu	20.6	0.000349	Uncertain significance
2	179517448	T	A	TTN	c.38975A>T	p.Lys12992Ile	20.5	4.11e-06	Likely benign
2	179404327	T	C	TTN	c.98465A>G	p.Asp32822Gly	20.4	5.7e-05	Uncertain significance
2	179392019	A	G	TTN	c.107696T>C	p.Ile35899Thr	20.4	2.59e-05	Likely benign
2	179469500	C	T	TTN	c.54316G>A	p.Asp18106Asn	20.2	.	Uncertain significance
2	179578096	C	T	TTN	c.26765G>A	p.Arg8922Gln	19.98	3.03e-05	Likely benign
2	179416714	A	G	TTN	c.90913T>C	p.Tyr30305His	19.69	0.000147	Uncertain significance
2	179444353	C	T	TTN	c.67571G>A	p.Ser22524Asn	19.26	2.04e-05	Likely benign
2	179636093	C	T	TTN	c.7961G>A	p.Arg2654Lys	18.95	0.000207	Uncertain significance
2	179614589	A	T	TTN	c.12538T>A	p.Cys4180Ser	18.73	2.86e-05	Uncertain significance
2	179436332	T	C	TTN	c.74527A>G	p.Asn24843Asp	17.37	5.74e-05	Likely benign
2	179396995	G	A	TTN	c.104347C>T	p.Leu34783Phe	17.07	0.0010562	Likely benign
2	179440585	C	G	TTN	c.70274G>C	p.Ser23425Thr	16.58	.	Likely benign
2	179436391	G	C	TTN	c.74468C>G	p.Ala24823Gly	16.3	8.18e-06	Likely benign
2	179456711	G	T	TTN	c.59920C>A	p.Pro19974Thr	16.07	4.1e-06	Likely benign
2	179422669	G	T	TTN	c.87412C>A	p.Pro29138Thr	16.05	0.0012242	Likely benign
2	179610992	G	A	TTN	c.16135C>T	p.Pro5379Ser	16.02	4.11e-05	Uncertain significance
2	179452465	G	T	TTN	c.63571C>A	p.Pro21191Thr	15.96	.	Likely benign
2	179560805	G	C	TTN	c.30994C>G	p.Pro10332Ala	15.26	0.000263	Uncertain significance
2	179647024	C	T	TTN	c.3295G>A	p.Val1099Met	15.17	3.25e-05	Uncertain significance
2	179650444	G	A	TTN	c.2396C>T	p.Thr799Met	14.95	4.06e-05	Uncertain significance
2	179523473	G	A	TTN	c.37502C>T	p.Pro12501Leu	14.93	8.21e-05	Likely benign
2	179431247	T	C	TTN	c.79612A>G	p.Thr26538Ala	14.85	.	Likely benign
2	179430001	G	A	TTN	c.80858C>T	p.Thr26953Met	14.68	0.00093	Likely benign
2	179397802	C	T	TTN	c.103540G>A	p.Val34514Ile	13.94	1.22e-05	Likely benign
2	179422924	T	C	TTN	c.87157A>G	p.Thr29053Ala	13.81	.	Uncertain significance
2	179413654	T	C	TTN	c.92699A>G	p.Asn30900Ser	13.78	0.000326	Likely benign
2	179610514	C	T	TTN	c.16613G>A	p.Arg5538His	13.73	0.000225	Likely benign
2	179392277	A	G	TTN	c.107576T>C	p.Met35859Thr	13.53	0.001947	Likely benign
2	179639076	C	A	TTN	c.6915G>T	p.Glu2305Asp	13.34	.	Likely benign
2	179472259	A	G	TTN	c.53156T>C	p.Val17719Ala	13.02	0.000126	Likely benign
3	38647444	C	T	SCN5A	c.1336G>A	p.Glu446Lys	31	0.000649	Uncertain significance
3	38645489	C	T	SCN5A	c.1604G>A	p.Arg535Gln	28.9	2.04e-05	Uncertain significance
3	38640418	C	T	SCN5A	c.2014G>A	p.Ala672Thr	19.12	0.00081	Uncertain significance
3	38674657	C	T	SCN5A	c.142G>A	p.Glu48Lys	19.01	4.92e-05	Uncertain significance
4	52904402	AGCC	A	SGCB	c.21_23delGGC	p.Ala8del	.	0.0040217	Uncertain significance
4	52894207	C	T	SGCB	c.680G>A	p.Arg227His	33	2.84e-05	Uncertain significance
4	52895905	T	G	SGCB	c.368A>C	p.Tyr123Ser	22.3	0.000114	Likely benign
4	52890286	G	A	SGCB	c.794C>T	p.Thr265Ile	17.49	7.72e-05	Likely benign
5	172659905	AGGC	A	NKX2-5	c.639_641delGCC	p.Pro214del	.	.	Uncertain significance
5	156074509	A	T	SGCD	c.538A>T	p.Thr180Ser	23.9	.	Uncertain significance
5	156186376	A	G	SGCD	c.848A>G	p.Gln283Arg	20.3	0.000543	Likely benign
6	118880119	TAAG	T	PLN	c.40_42delAGA	p.Arg14del	.	4.07e-06	Uncertain significance
6	129828772	G	A	LAMA2	c.8842G>A	p.Gly2948Ser	35	0.000362	Uncertain significance
6	129833555	C	T	LAMA2	c.8905C>T	p.Arg2969Cys	35	8.54e-05	Uncertain significance
6	129785499	C	T	LAMA2	c.7057C>T	p.Arg2353Cys	35	9.78e-05	Uncertain significance
6	129785482	G	T	LAMA2	c.7040G>T	p.Gly2347Val	33	0.000114	Uncertain significance
6	7583703	G	A	DSP	c.6208G>A	p.Asp2070Asn	33	0.004102	Uncertain significance
6	129674392	C	T	LAMA2	c.4607C>T	p.Pro1536Leu	27.7	.	Uncertain significance
6	129609189	C	T	LAMA2	c.2735C>T	p.Ala912Val	26.9	2.85e-05	Uncertain significance
6	7576580	A	G	DSP	c.2684A>G	p.Tyr895Cys	24.9	0.000163	Uncertain significance
6	7580073	C	T	DSP	c.3650C>T	p.Thr1217Met	24.4	0.000362	Likely benign
6	112575165	G	A	LAMA4	c.188C>T	p.Ala63Val	15.26	4.04e-05	Likely benign
6	7585910	C	T	DSP	c.8415C>T	.	14.58	4.47e-05	Likely benign
6	7572120	A	G	DSP	c.1949A>G	p.Asn650Ser	14.43	2.85e-05	Likely benign
7	35293222	T	A	TBX20	c.10A>T	p.Thr4Ser	18.89	0.000114	Likely benign
9	108397528	G	GTTATCCAGTTA	FKTN	c.1371_1381dupTATCCAGTTAT	p.Tyr461fs	.	.	Uncertain significance
9	103348352	AGAGAGGCTGAGACAGTCAGGG	A	MURC	c.742_762delCTGAGACAGTCAGGGGAGAGG	p.Leu248_Arg254del	.	0.000135	Uncertain significance
9	131709209	G	T	DOLK	c.374C>A	p.Ser125*	36	.	Uncertain significance
10	112404361	CACCG	C	RBM20	c.150_153delACCG	p.Pro52fs	.	.	Uncertain significance
10	92680039	C	CTCCATCTCTGAAATCCTCAGGAAGGAATTCCCCTGCCTCCCCATTGCCATTCTTCTT	ANKRD1	c.37_93dupAAGAAGAATGGCAATGGGGAGGCAGGGGAATTCCTTCCTGAGGATTTCAGAGATGGA	p.Gly31_Glu32insLysLysAsnGlyAsnGlyGluAlaGlyGluPheLeuProGluAspPheArgAspGly	.	2.03e-05	Uncertain significance
10	69957221	C	T	MYPN	c.3271C>T	p.Arg1091Trp	35	1.22e-05	Uncertain significance
10	92678638	G	A	ANKRD1	c.437C>T	p.Pro146Leu	33	.	Uncertain significance
10	112590884	G	A	RBM20	c.3517G>A	p.Glu1173Lys	32	2.69e-05	Uncertain significance
10	112581453	G	A	RBM20	c.3076G>A	p.Glu1026Lys	25	3.96e-05	Likely benign
10	112581424	G	C	RBM20	c.3047G>C	p.Gly1016Ala	24.2	0.000489	Uncertain significance
10	112572159	C	A	RBM20	c.2004C>A	p.Asp668Glu	24.2	5.33e-05	Uncertain significance
10	75860806	T	C	VCL	c.1973T>C	p.Val658Ala	24	0.000378	Uncertain significance
10	75860740	A	G	VCL	c.1907A>G	p.His636Arg	23.9	0.0014745	Uncertain significance
10	75871803	C	A	VCL	c.2882C>A	p.Pro961Gln	23.4	1.62e-05	Uncertain significance
10	75849088	A	G	VCL	c.1157A>G	p.Lys386Arg	20.5	0.000597	Likely benign
11	47369415	G	A	MYBPC3	c.814C>T	p.Arg272Cys	32	4.66e-05	Uncertain significance
11	47354209	C	T	MYBPC3	c.3535G>A	p.Glu1179Lys	28.9	0.000453	Uncertain significance
12	33003706	T	C	PKP2	c.1372A>G	p.Ile458Val	24.7	0.0011193	Likely benign
12	33031350	C	G	PKP2	c.464G>C	p.Ser155Thr	24	5.69e-05	Uncertain significance
12	21998683	G	A	ABCC9	c.2950C>T	p.Arg984Cys	22.8	2.44e-05	Uncertain significance
12	114804116	C	T	TBX5	c.836G>A	p.Arg279Gln	20.5	0.000199	Likely benign
12	22068830	G	C	ABCC9	c.588C>G	p.Phe196Leu	20.1	.	Uncertain significance
14	23882988	TC	T	MYH7	c.5769delG	p.Ser1924fs	.	.	Uncertain significance
14	23857021	C	T	MYH6	c.4471G>A	p.Glu1491Lys	35	1.22e-05	Uncertain significance
14	23884965	C	T	MYH7	c.5030G>A	p.Arg1677His	34	2.03e-05	Uncertain significance
14	23885344	G	A	MYH7	c.4822C>T	p.Arg1608Cys	33	4.06e-06	Uncertain significance
14	23863348	G	A	MYH6	c.2614C>T	p.Arg872Cys	32	0.000333	Uncertain significance
14	23859415	G	A	MYH6	c.3583C>T	p.Arg1195Cys	32	3.43e-05	Uncertain significance
14	23886771	C	T	MYH7	c.4294G>A	p.Val1432Ile	32	2.44e-05	Uncertain significance
14	23894149	G	C	MYH7	c.2508C>G	p.Ile836Met	25.8	.	Uncertain significance
14	23885358	G	A	MYH7	c.4808C>T	p.Ala1603Val	25	.	Uncertain significance
14	23884350	G	T	MYH7	c.5413C>A	p.Leu1805Ile	24	.	Uncertain significance
14	23871682	C	T	MYH6	c.1132G>A	p.Gly378Ser	24	0.00085	Uncertain significance
15	63356335	C	G	TPM1	c.845C>G	p.Thr282Ser	21.4	0.000253	Uncertain significance
15	63356340	A	G	TPM1	c.850A>G	p.Met284Val	20.9	.	Uncertain significance
17	39921243	C	A	JUP	c.986G>T	.	35	.	Uncertain significance
17	39921282	A	C	JUP	c.947T>G	p.Val316Gly	26.9	.	Uncertain significance
17	39915065	G	C	JUP	c.1555C>G	p.Gln519Glu	21.2	.	Uncertain significance
17	39925382	C	T	JUP	c.546G>A	.	13.38	0.000169	Likely benign
18	29104436	T	C	DSG2	c.716T>C	p.Val239Ala	28.5	8.55e-05	Uncertain significance
18	28662934	A	C	DSC2	c.1035T>G	p.Ile345Met	24.6	.	Uncertain significance
22	19864704	C	A	TXNRD2	c.1499G>T	p.Cys500Phe	32	0.000445	Uncertain significance
X	31747837	C	T	DMD	c.7571G>A	p.Arg2524His	26.1	0.000291	Likely benign
X	119589395	C	T	LAMP2	c.214G>A	p.Val72Met	24	5.6e-06	Uncertain significance
X	31196083	C	T	DMD	c.10228G>A	p.Val3410Ile	21	5.79e-05	Likely benign
X	32361289	C	T	DMD	c.5701G>A	p.Ala1901Thr	16.31	0.000179	Likely benign
X	31139997	T	A	DMD	c.1861A>T	p.Met621Leu	13.13	2.81e-05	Likely benign
