# Supplementary material for: Genetic evaluation of cardiomyopathies in Qatar identifies enrichment of pathogenic sarcomere gene variants and possible founder disease mutations in the Arabs
Source: Mol Genet Genomic Med. 2021 Jun 17;9(7):e1709. doi: 10.1002/mgg3.1709 (PMC8372065; doi:10.1002/mgg3.1709)
Supplement: Supplementary file 3 — Table S3 [file MGG3-9-e1709-s001.xlsx]

## Sheet: Sheet1
Supplementary Table 3. Accession numbers of the vaiants deposited in ClinVar.
Gene	Variant Description	ClinVar Accession
NEXN	NM_001172309.1:c.634G>A	SCV000999093.1
RYR2	NM_001035.2:c.4850G>C	SCV000999096.1
TTN	NM_001267550.2:c.40133C>T	SCV000999102.1
TTN	NM_133379.4:c.11684T>C	SCV000999105.1
MYBPC3	NM_000256.3:c.3058A>G	SCV000999108.1
SGCD	NM_001128209.1:c.535A>T	SCV000999127.1
LAMA2	NM_000426.3:c.4607C>T	SCV000999128.1
ANKRD1	NM_014391.2:c.437C>T	SCV000999129.1
RBM20	NM_001134363.2:c.150_153del	SCV000999130.1
JUP	NM_002230.2:c.947T>G	SCV000999132.1
DSC2	NM_004949.4:c.1035T>G	SCV000999133.1
MYBPC3	NM_000256.3:c.3009_3010del	SCV000999109.1
MYBPC3	NM_000256.3:c.654G>A	SCV000999110.1
MYBPC3	NM_000256.3:c.51dupG	SCV000999111.1
NEXN	NM_001172309.1:c.983G>A	SCV000999113.1
NEXN	NM_001172309.1:c.1046A>G	SCV000999114.1
TTN	NM_001256850.1:c.95680G>A	SCV000999115.1
TTN	NM_001256850.1:c.82234A>G	SCV000999116.1
TTN	NM_001256850.1:c.68905_68912del	SCV000999117.1
TTN	NM_001256850.1:c.65351G>C	SCV000999118.1
TTN	NM_001256850.1:c.58648C>A	SCV000999119.1
TTN	NM_001256850.1:c.50756G>A	SCV000999120.1
TTN	NM_001256850.1:c.49404delG	SCV000999121.1
TTN	NM_001256850.1:c.49393G>A	SCV000999122.1
TTN	NM_001256850.1:c.34216G>A	SCV000999123.1
TTN	NM_001256850.1:c.34103A>T	SCV000999124.1
RYR2	NM_001035.2:c.5774T>C	SCV001434025.1
RYR2	NM_001035.2:c.5680C>A	SCV001434026.1
TTN	NM_001256850.1:c.69677_69679del	SCV001434027.1
TTN	NM_001256850.1:c.70373C>A	SCV001434028.1
TTN	NM_001256850.1:c.73145T>C	SCV001434029.1
TTN	NM_001256850.1:c.76113G>T	SCV001434030.1
TTN	NM_001256850.1:c.76886T>C	SCV001434031.1
TTN	NM_001256850.1:c.83762G>A	SCV001434032.1
TTN	NM_001256850.1:c.84463G>A	SCV001434033.1
TTN	NM_001256850.1:c.85545G>T	SCV001434034.1
TTN	NM_001256850.1:c.86440G>A	SCV001434035.1
TTN	NM_001256850.1:c.93371C>G	SCV001434036.1
TTN	NM_001256850.1:c.93835C>T	SCV001434037.1
TTN	NM_001256850.1:c.97954A>G	SCV001434038.1
TTN	NM_001256850.1:c.99424C>T	SCV001434039.1
TTN	NM_001256850.1:c.100048A>G	SCV001434040.1
MYL2	NM_000432.3:c.119G>A	SCV001434041.1
MYH6	NM_002471.3:c.4471G>A	SCV001434042.1
MYPN	NM_001256267.1:c.3271C>T	SCV001434043.1
LAMA2	NM_000426.3:c.7057C>T	SCV001434044.1
MYH7	NM_000257.3:c.5030G>A	SCV001434045.1
DES	NM_001927.3:c.934G>A	SCV001434046.1
MYH7	NM_000257.3:c.4822C>T	SCV001434047.1
LAMA2	NM_000426.3:c.7040G>T	SCV001434048.1
DSP	NM_004415.3:c.6208G>A	SCV001434049.1
SGCB	NM_000232.4:c.680G>A	SCV001434050.1
MYH6	NM_002471.3:c.2614C>T	SCV001434051.1
MYH6	NM_002471.3:c.3583C>T	SCV001434052.1
RBM20	NM_001134363.2:c.3517G>A	SCV001434053.1
MYH7	NM_000257.3:c.4294G>A	SCV001434054.1
MYBPC3	NM_000256.3:c.814C>T	SCV001434055.1
SCN5A	NM_001099405.1:c.1336G>A	SCV001434056.1
TTN	NM_001256850.1:c.17314G>A	SCV001434057.1
TTN	NM_001256850.1:c.32213C>T	SCV001434058.1
TTN	NM_001256850.1:c.34142A>C	SCV001434059.1
TTN	NM_001256850.1:c.60806T>C	SCV001434060.1
TTN	NM_001256850.1:c.9884C>T	SCV001434061.1
TTN	NM_001256850.1:c.66958G>A	SCV001434062.1
TTN	NM_001256850.1:c.54479G>A	SCV001434063.1
TTN	NM_001256850.1:c.25210G>A	SCV001434064.1
TPM1	NM_001301244.1:c.845C>G	SCV001434065.1
TTN	NM_001256850.1:c.16592G>A	SCV001434066.1
TTN	NM_001256850.1:c.1013G>A	SCV001434067.1
JUP	NM_002230.2:c.1555C>G	SCV001434068.1
DMD	NM_004006.2:c.10228G>A	SCV001434069.1
TTN	NM_001256850.1:c.70111C>T	SCV001434070.1
TPM1	NM_001301244.1:c.850A>G	SCV001434071.1
TTN	NM_001256850.1:c.87857T>A	SCV001434072.1
RYR2	NM_001035.2:c.3890C>T	SCV001434073.1
RYR2	NM_001035.2:c.3380A>G	SCV001434074.1
TNNT2	NM_000364.3:c.281G>C	SCV001434075.1
TNNT2	NM_000364.3:c.838A>C	SCV001434076.1
TNNT2	NM_000364.3:c.877C>T	SCV001434077.1
TTN	NM_133379.4:c.170_172del	SCV001434078.1
TTN	NM_133379.4:c.3509C>T	SCV001434079.1
TTN	NM_133379.4:c.4049G>A	SCV001434080.1
TTN	NM_133379.4:c.4498G>T	SCV001434081.1
TTN	NM_133379.4:c.5698G>A	SCV001434082.1
TTN	NM_133379.4:c.7060C>T	SCV001434083.1
TTN	NM_133379.4:c.7501C>G	SCV001434084.1
TTN	NM_133379.4:c.8674G>C	SCV001434085.1
TTN	NM_133379.4:c.9077A>T	SCV001434086.1
TTN	NM_133379.4:c.9338G>A	SCV001434087.1
VCL	NM_014000.2:c.1575A>C	SCV001434088.1
MYPN	NM_032578.3:c.3167C>T	SCV001434089.1
MYPN	NM_032578.3:c.935C>T	SCV001434090.1
MYBPC3	NM_000256.3:c.495G>C	SCV001434091.1
MYBPC3	NM_000256.3:c.842G>A	SCV001434092.1
MYBPC3	NM_000256.3:c.1855G>A	SCV001434093.1
MYBPC3	NM_000256.3:c.2308G>A	SCV001434094.1
MYBPC3	NM_000256.3:c.2504G>T	SCV001434095.1
MYBPC3	NM_000256.3:c.2526C>G	SCV001434096.1
MYBPC3	NM_000256.3:c.2905C>T	SCV001434097.1
MYL3	NM_000258.2:c.170C>A	SCV001434098.1
JPH2	NM_020433.4:c.1141C>T	SCV001434099.1
SCN5A	NM_001099405.1:c.1604G>A	SCV001434100.1
MYBPC3	NM_000256.3:c.3535G>A	SCV001434101.1
DSG2	NM_001943.4:c.716T>C	SCV001434102.1
PRDM16	NM_199454.2:c.76C>T	SCV001434103.1
LAMA2	NM_000426.3:c.2735C>T	SCV001434104.1
DMD	NM_004006.2:c.7571G>A	SCV001434105.1
MYH7	NM_000257.3:c.2508C>G	SCV001434106.1
MYH7	NM_000257.3:c.4808C>T	SCV001434107.1
RBM20	NM_001134363.2:c.3076G>A	SCV001434108.1
TTN	NM_001256850.1:c.92837G>C	SCV001434109.1
DSP	NM_004415.3:c.2684A>G	SCV001434110.1
PKP2	NM_001005242.2:c.1372A>G	SCV001434111.1
TTN	NM_001256850.1:c.83810G>A	SCV001434112.1
TTN	NM_001256850.1:c.78349T>C	SCV001434113.1
VCL	NM_014000.2:c.1157A>G	SCV001434114.1
TTN	NM_001267550.2:c.38975A>T	SCV001434115.1
TBX5	NM_000192.3:c.836G>A	SCV001434116.1
TTN	NM_001256850.1:c.93542A>G	SCV001434117.1
TTN	NM_001256850.1:c.102773T>C	SCV001434118.1
SGCD	NM_001128209.1:c.845A>G	SCV001434119.1
ABCC9	NM_005691.3:c.588C>G	SCV001434120.1
TTN	NM_001256850.1:c.25814G>A	SCV001434121.1
TTN	NM_001256850.1:c.85990T>C	SCV001434122.1
TTN	NM_001256850.1:c.62648G>A	SCV001434123.1
SCN5A	NM_001099405.1:c.2014G>A	SCV001434124.1
SCN5A	NM_001099405.1:c.142G>A	SCV001434125.1
TTN	NM_001256850.1:c.7961G>A	SCV001434126.1
TBX20	NM_001166220.1:c.10A>T	SCV001434127.1
TTN	NM_133379.4:c.16160G>A	SCV001434128.1
TTN	NM_001256850.1:c.14089A>G	SCV001434129.1
TTN	NM_001256850.1:c.18949T>C	SCV001434130.1
TTN	NM_001256850.1:c.19444C>T	SCV001434131.1
TTN	NM_001256850.1:c.20215G>A	SCV001434132.1
TTN	NM_001256850.1:c.20723T>C	SCV001434133.1
TTN	NM_001256850.1:c.21037G>C	SCV001434134.1
TTN	NM_001256850.1:c.24665G>T	SCV001434135.1
TTN	NM_001256850.1:c.25577C>T	SCV001434136.1
TTN	NM_001256850.1:c.27348C>G	SCV001434137.1
TTN	NM_001256850.1:c.33199_33219del	SCV001434138.1
TTN	NM_001267550.2:c.38975A>T	SCV001434139.1
TTN	NM_001267550.2:c.39020A>C	SCV001434140.1
TTN	NM_001256850.1:c.38642A>G	SCV001434141.1
MYLK2	NM_033118.3:c.173C>A	SCV001434142.1
TRIM63	NM_032588.3:c.220C>T	SCV001434143.1
TRIM63	NM_032588.3:c.390C>G	SCV001434144.1
MYH7	NM_000257.3:c.1447G>A	SCV001434145.1
MYH7	NM_000257.3:c.1988G>A	SCV001434146.1
MYH7	NM_000257.3:c.2051T>C	SCV001434147.1
MYH7	NM_000257.3:c.4377G>T	SCV001434148.1
MYH7	NM_000257.3:c.4985G>A	SCV001434149.1
MYH7	NM_000257.3:c.5287G>A	SCV001434150.1
MYH7	NM_000257.3:c.5326A>G	SCV001434151.1
MYH6	NM_002471.3:c.1132G>A	SCV001434152.1
MYH6	NM_002471.3:c.5645G>A	SCV001434153.1
CSRP3	NM_003476.4:c.76A>G	SCV001434154.1
ZBTB17	NM_001242884.1:c.480_481insCAAGAGGAG	SCV001434155.1
DSP	NM_004415.3:c.3650C>T	SCV001434156.1
TTN	NM_001256850.1:c.89825G>A	SCV001434157.1
RBM20	NM_001134363.2:c.3047G>C	SCV001434158.1
RBM20	NM_001134363.2:c.2004C>A	SCV001434159.1
MYH7	NM_000257.3:c.5413C>A	SCV001434160.1
VCL	NM_014000.2:c.1973T>C	SCV001434161.1
PKP2	NM_001005242.2:c.464G>C	SCV001434162.1
LAMP2	NM_013995.2:c.214G>A	SCV001434163.1
MYH6	NM_002471.3:c.1132G>A	SCV001434164.1
VCL	NM_014000.2:c.1907A>G	SCV001434165.1
TTN	NM_001256850.1:c.66425G>A	SCV001434166.1
TTN	NM_001256850.1:c.97814G>A	SCV001434167.1
TTN	NM_133379.4:c.12538T>A	SCV001434168.1
SGCB	NM_000232.4:c.794C>T	SCV001434169.1
TTN	NM_001256850.1:c.69604A>G	SCV001434170.1
TTN	NM_001256850.1:c.99424C>T	SCV001434171.1
DMD	NM_004006.2:c.5701G>A	SCV001434172.1
TTN	NM_001256850.1:c.69545C>G	SCV001434173.1
TTN	NM_001256850.1:c.54997C>A	SCV001434174.1
TTN	NM_001256850.1:c.82489C>A	SCV001434175.1
TTN	NM_133379.4:c.16135C>T	SCV001434176.1
PRDM16	NM_199454.2:c.3154G>A	SCV001434177.1
TTN	NM_001256850.1:c.30043C>G	SCV001434178.1
LAMA4	NM_001105209.2:c.188C>T	SCV001434179.1
TTN	NM_001256850.1:c.3295G>A	SCV001434180.1
TTN	NM_001256850.1:c.2396C>T	SCV001434181.1
TTN	NM_001267550.2:c.37502C>T	SCV001434182.1
TTN	NM_001256850.1:c.74689A>G	SCV001434183.1
TTN	NM_001256850.1:c.75935C>T	SCV001434184.1
DSP	NM_004415.3:c.8415C>T	SCV001434185.1
DSP	NM_004415.3:c.1949A>G	SCV001434186.1
TTN	NM_001256850.1:c.98617G>A	SCV001434187.1
TTN	NM_001256850.1:c.87776A>G	SCV001434188.1
TTN	NM_001256850.1:c.102653T>C	SCV001434189.1
JUP	NM_002230.2:c.546G>A	SCV001434190.1
TTN	NM_001256850.1:c.6915G>T	SCV001434191.1
DMD	NM_004021.2:c.3685A>T	SCV001434192.1
TTN	NM_001256850.1:c.48233T>C	SCV001434193.1
TTN	NM_001256850.1:c.44077G>A	SCV001434194.1
TTN	NM_001256850.1:c.44891T>G	SCV001434195.1
TTN	NM_001256850.1:c.49225C>T	SCV001434196.1
TTN	NM_001256850.1:c.51763G>A	SCV001434197.1
TTN	NM_001256850.1:c.52051C>T	SCV001434198.1
TTN	NM_001256850.1:c.54952C>T	SCV001434199.1
TTN	NM_001256850.1:c.57121A>G	SCV001434200.1
TTN	NM_001256850.1:c.58072T>G	SCV001434201.1
TTN	NM_001256850.1:c.58655G>A	SCV001434202.1
TTN	NM_001256850.1:c.60221G>A	SCV001434203.1
TTN	NM_001256850.1:c.60611C>T	SCV001434204.1
TTN	NM_001256850.1:c.61657G>A	SCV001434205.1
TTN	NM_001256850.1:c.61924G>A	SCV001434206.1
TTN	NM_001256850.1:c.63535G>C	SCV001434207.1
TTN	NM_001256850.1:c.64207C>T	SCV001434208.1
TTN	NM_001256850.1:c.67933G>T	SCV001434209.1
NKX2-5	NM_004387.3:c.639_641del	SCV001434210.1
FKTN	NM_001351496.1:c.1369_1370insTTATCCAGTTA	SCV001434211.1
SGCB	NM_000232.4:c.21_23del	SCV001434212.1
TTN	NM_001256850.1:c.35315_35317del	SCV001434213.1
ANKRD1	NM_014391.2:c.93_94insAAGAAGAATGGCAATGGGGAGGCAGGGGAATTCCTTCCTGAGGATTTCAGAGATGGA	SCV001434214.1
TTN	NM_001256850.1:c.35685delA	SCV001434215.1
TTN	NM_001256850.1:c.86174_86177del	SCV001434216.1
PLN	NM_002667.4:c.36_38del	SCV001434217.1
MYH7	NM_000257.3:c.5769delG	SCV001434218.1
MURC	NM_001018116.2:c.715_735del	SCV001434219.1
TTN	NM_001256850.1:c.9448C>T	SCV001434220.1
DOLK	NM_014908.3:c.374C>A	SCV001434221.1
JUP	NM_002230.2:c.986G>T	SCV001434222.1
LAMA2	NM_000426.3:c.8842G>A	SCV001434223.1
LAMA2	NM_000426.3:c.8905C>T	SCV001434224.1
TTN	NM_001256850.1:c.55444G>A	SCV001434225.1
TTN	NM_001256850.1:c.9176A>T	SCV001434226.1
TTN	NM_001256850.1:c.35597G>A	SCV001434227.1
VCL	NM_014000.2:c.2882C>A	SCV001434228.1
TTN	NM_001256850.1:c.24115C>T	SCV001434229.1
TTN	NM_001256850.1:c.91690G>A	SCV001434230.1
TTN	NM_001256850.1:c.58516G>A	SCV001434231.1
TTN	NM_001256850.1:c.61360C>T	SCV001434232.1
ABCC9	NM_005691.3:c.2950C>T	SCV001434233.1
TTN	NM_001256850.1:c.39268C>T	SCV001434234.1
TTN	NM_001256850.1:c.84463G>A	SCV001434235.1
TTN	NM_001256850.1:c.36359G>A	SCV001434236.1
SGCB	NM_000232.4:c.368A>C	SCV001434237.1
